# Supplementary material for: Anthocyanins from Lycium ruthenicum Murray Mitigate Cadmium-Induced Oxidative Stress and Testicular Toxicity by Activating the Keap1/Nrf2 Signaling Pathway
Source: Pharmaceuticals (Basel). 2024 Mar 1;17(3):322. doi: 10.3390/ph17030322 (PMC10975946; doi:10.3390/ph17030322)
Supplement: Supplementary file 1 [file pharmaceuticals-17-00322-s001.zip]

Archive with 1 entries (1 files):
- pharmaceuticals-2856435-Supplementary.pdf
